# Supplementary material for: Metformin Retards Aging in C. elegans by Altering Microbial Folate and Methionine Metabolism
Source: Cell. 2013 Mar 28;153(1):228–39. doi: 10.1016/j.cell.2013.02.035 (PMC3898468; doi:10.1016/j.cell.2013.02.035)
Supplement: Table S1. Metformin and Phenformin Robustly Extend Lifespan, Related to Figure 1 [file mmc1.xlsx]

## Sheet: Sheet1
Table S1 - Metformin and phenformin robustly extend lifespan, related to Figure 1
Group name	Mean	n Dead	Censored	% Increase	p (log rank) vs ctrl	Bacteria	Supplement	Timing of drug treatment	Strain	Temp
	lifespan								Genotype
	(days)
Metformin - 2 generations on metformin (Onken and Driscoll 2010 method) vs L4 metformin lifespan
0 mM1	23.53	123	0			OP50			N2	20°C
50 mM 2gen2	28.08	99	18	19.33	<0.0011-2	OP50	50 mM Metformin	For 2 generations	N2	20°C
50 mM L43	27.39	112	4	16.4	<0.0011-3/ 0.3142-3	OP50	50 mM Metformin	From L4	N2	20°C
Metformin dose-dependence lifespan 1
0 mM	19.4	99	2			OP50			N2	20°C
25 mM	24.39	96	3	25.72	<0.001	OP50	25 mM Metformin	From L4	N2	20°C
50 mM	27.54	104	1	41.96	<0.001	OP50	50 mM Metformin	From L4	N2	20°C
100 mM	22.15	74	2	14.17	<0.001	OP50	100 mM Metformin	From L4	N2	20°C
Metformin dose-dependence lifespan 2
0 mM	23.15	117	8			OP50		From L4	N2	20°C
25 mM	26.42	91	6	14.12	<0.001	OP50	25 mM Metformin	From L4	N2	20°C
50 mM	30.69	119	6	32.57	<0.001	OP50	50 mM Metformin	From L4	N2	20°C
100 mM	22.19	114	11	-4.14	0.548	OP50	100 mM Metformin	From L4	N2	20°C
Combined metformin dose-dependence lifespans
0 mM	21.44	216	10			OP50		From L4	N2	20°C
25 mM	25.37	187	9	18.33	<0.001	OP50	25 mM Metformin	From L4	N2	20°C
50 mM	29.23	223	7	36.33	<0.001	OP50	50 mM Metformin	From L4	N2	20°C
100 mM	22.17	188	13	3.45	0.002	OP50	100 mM Metformin	From L4	N2	20°C
Metformin treatment from day 8 adulthood (in parallel with metformin dose-dependence lifespan 2)
0 mM	23.15	117	8			OP50		From D8 adulthood	N2	20°C
25 mM	25.01	123	3	8.03456	0.001	OP50	25 mM Metformin	From D8 adulthood	N2	20°C
50 mM	23.5	99	2	1.51188	0.087	OP50	50 mM Metformin	From D8 adulthood	N2	20°C
100 mM	19.45	87	13	-15.9827	<0.001	OP50	100 mM Metformin	From D8 adulthood	N2	20°C
Phenformin dose-dependence lifespan 1
0	22.35	60	14			OP50		From L4	N2	20°C
1.5 mM	22.73	77	4	1.7	0.047	OP50	1.5 mM Phenformin	From L4	N2	20°C
3 mM	23.77	88	2	6.35	0.004	OP50	3 mM Phenformin	From L4	N2	20°C
4.5 mM	25.82	73	15	15.53	<0.001	OP50	4.5 mM Phenformin	From L4	N2	20°C
Phenformin dose-dependence lifespan 2
0	20.62	62	15			OP50		From L4	N2	20°C
1.5 mM	22.58	80	2	9.5	0.004	OP50	1.5 mM Phenformin	From L4	N2	20°C
3 mM	23.97	75	3	16.3	<0.001	OP50	3 mM Phenformin	From L4	N2	20°C
4.5 mM	26.62	81	0	29.1	<0.001	OP50	4.5 mM Phenformin	From L4	N2	20°C
Phenformin dose-dependence lifespan 3
0 mM	17.15	129	27			OP50		From L4	N2	20°C
1.5 mM	17.77	133	16	3.62	0.006	OP50	1.5 mM Phenformin	From L4	N2	20°C
3 mM	22.91	130	22	33.59	<0.001	OP50	3 mM Phenformin	From L4	N2	20°C
4.5 mM	22.51	99	14	13.86	0.001	OP50	4.5 mM Phenformin	From L4	N2	20°C
Combined phenformin dose-dependence lifespans
0	19.41	340	66			OP50		From L4	N2	20°C
1.5 mM	20.45	290	22	5.35	<0.001	OP50	1.5 mM Phenformin	From L4	N2	20°C
3 mM	23.42	293	27	20.66	<0.001	OP50	3 mM Phenformin	From L4	N2	20°C
4.5 mM	24.53	254	29	26.38	<0.001	OP50	4.5 mM Phenformin	From L4	N2	20°C
Synergistic effect of metformin and phenformin
0 mM	17.14	85	40			OP50
25 mM	18.69	68	32	9.04	0.036	OP50	25 mM Metformin	From L4	N2	20°C
50 mM	22.19	76	4	29.46	<0.001	OP50	50 mM Metformin	From L4	N2	20°C
4.5 mM	19.8	101	0	15.51	<0.001	OP50	4.5 mM Phenformin	From L4	N2	20°C
50 mM + 4.5 mM	18.47	98	2	7.75	0.057	OP50	50 mM M + 4.5 mM P	From L4	N2	20°C
Metformin lifespans combined for mortality studies
0 mM	17.49	2278	319			OP50		From L4	N2	20°C
50 mM	23.31	2259	152	33.2762	<0.001	OP50	50 mM Metformin	From L4	N2	20°C
Metformin lifespan performed at 25°C
0 mM	14.01	153	0			OP50		From L4	N2	25°C
50 mM	17.26	142	1	23.2	<0.001	OP50	50 mM Metformin	From L4	N2	25°C
Metformin lifespan without FUdR 1
0 mM	14.24	108	7			OP50		From L4	N2	25°C
50 mM	16.68	71	18	17.1348	0.0002	OP50	50 mM Metformin	From L4	N2	25°C
Metformin lifespan without FUdR 2
0 mM	13.03	95	7			OP50		From L4	N2	25°C
50 mM	18.93	91	8	45.2801	<0.001	OP50	50 mM Metformin	From L4	N2	25°C
Metformin lifespan without FUdR 3
0 mM	16.05	129	8			OP50		From L4	N2	25°C
50 mM	19.53	115	16	21.6822	<0.001	OP50	50 mM Metformin	From L4	N2	25°C
Combined metformin lifespans without FUdR
0 mM	14.6	332	22			OP50		From L4	N2	25°C
50 mM	18.6	277	42	27.3973	<0.001	OP50	50 mM Metformin	From L4	N2	25°C
