# Supplementary material for: Metformin Retards Aging in C. elegans by Altering Microbial Folate and Methionine Metabolism
Source: Cell. 2013 Mar 28;153(1):228–39. doi: 10.1016/j.cell.2013.02.035 (PMC3898468; doi:10.1016/j.cell.2013.02.035)
Supplement: Table S2. Metformin Requires Live Bacteria to Extend Worm Lifespan, Related to Figure 2 [file mmc2.xlsx]

## Sheet: Sheet1
Table S2 - Metformin requires live bacteria to extend worm lifespan, related to Figure 2
Group name	Mean	n Dead	Censored	% Increase	p (log rank) vs ctrl	Bacteria	Supplement	Animals	Strain	Temp
	lifespan					from L4		raised to L4	Genotype
	(days)
UV-irradiated bacteria lifespan 1						note: transfer every 2 days to 2 day old OP50
0 mM 1	18.52	113	29			live OP50		UV-OP50	N2	20°C
50 mM 2	20.12	87	4	8.63931	0.008 1-2	live OP50	50 mM Metformin	UV-OP50	N2	20°C
0 mM 3	28.04	91	12	51.4039	<0.001 1-3	UV-OP50		UV-OP50	N2	20°C
50 mM 4	25.23	99	21	-10.0214	0.004 3-4	UV-OP50	50 mM Metformin	UV-OP50	N2	20°C
UV-irradiated bacteria lifespan 2						note: transfer every 2 days to 2 day old OP50
0 mM 1	18.84	139	32			live OP50		UV-OP50	N2	20°C
50 mM 2	22.55	151	3	19.6921	<0.001 1-2	live OP50	50 mM Metformin	UV-OP50	N2	20°C
0 mM 3	30.31	104	18	60.8811	<0.001 1-3	UV-OP50		UV-OP50	N2	20°C
50 mM 4	24.03	94	24	-20.7192	<0.001 3-4	UV-OP50	50 mM Metformin	UV-OP50	N2	20°C
Combined UV-irradiated bacteria lifespans						note: transfer every 2 days to 2 day old OP50
0 mM 1	18.69	252	61			live OP50		UV-OP50	N2	20°C
50 mM 2	21.65	238	7	15.8373	<0.001 1-2	live OP50	50 mM Metformin	UV-OP50	N2	20°C
0 mM 3	29.25	195	30	56.5008	<0.001 1-3	UV-OP50		UV-OP50	N2	20°C
50 mM 4	24.66	193	45	-15.6923	<0.001 3-4	UV-OP50	50 mM Metformin	UV-OP50	N2	20°C
Bacteria-free lifespan 1						note: transfer every 2 days to 2 day old OP50
0 mM 1	18.38	90	29			OP50		UV-OP50	N2	20°C
50 mM 2	22.54	146	6	25.57	<0.001 1-2	OP50	50 mM Metformin	UV-OP50	N2	20°C
0 mM 3	23.59	115	15	31.42	<0.001 1-3		1 mM Carbenicillin	UV-OP50	N2	20°C
50 mM 4	17.74	112	42	-24.8	<0.001 3-4		1 mM Carb + 50mM Metf	UV-OP50	N2	20°C
0 mM 5	57.74	64	77	221.67	<0.001 1-5	Axenic M	1 mM Carbenicillin	UV-OP50	N2	20°C
50 mM 6	37.21	54	111	-35.56	<0.001 5-6	Axenic M	1 mM Carb + 50mM Metf	UV-OP50	N2	20°C
Bacteria-free lifespan 2						note: transfer every 2 days to 2 day old OP50
0 mM 1	17.79	130	12			OP50		UV-OP50	N2	20°C
50 mM 2	23.23	113	6	30.579	<0.001	OP50	50 mM Metformin	UV-OP50	N2	20°C
0 mM 3	54.65	103	110	135.256	<0.001 1-3	Axenic M	1 mM Carbenicillin	UV-OP50	N2	20°C
50 mM 4	35.46	66	222	-35.1144	<0.001 3-4	Axenic M	1 mM Carb + 50mM Metf	UV-OP50	N2	20°C
Combined bacteria-free lifespans						note: transfer every 2 days to 2 day old OP50
0 mM 1	18.04	220	41			OP50		UV-OP50	N2	20°C
50 mM 2	22.84	259	12	26.6075	<0.001 1-2	OP50	50 mM Metformin	UV-OP50	N2	20°C
0 mM 3	55.81	167	187	144.352	<0.001 1-3	Axenic M	1 mM Carbenicillin	UV-OP50	N2	20°C
50 mM 4	33.19	120	333	-40.5304	<0.001 3-4	Axenic M	1 mM Carb + 50mM Metf	UV-OP50	N2	20°C
Bacteria-free (lower doses of metformin) lifespan 1
0 mM1	17.37	109	27			OP50		UV-OP50	N2	20°C
2 mM2	17.02	133	7	-2.01497	0.4705 1-2	OP50	2 mM Metformin	UV-OP50	N2	20°C
10 mM3	15.99	132	6	-7.94473	0.0003 1-3	OP50	10 mM Metformin	UV-OP50	N2	20°C
0 mM4	28.09	178	54	61.7156	<0.001 1-4		1 mM Carbenicillin	UV-OP50	N2	20°C
2 mM5	25.64	172	61	-8.72197	0.0016 4-5		1 mM Carb + 2 mM Metf	UV-OP50	N2	20°C
10 mM6	22.4	141	44	-20.2563	<0.001 4-6		1 mM Carb + 10 mM Metf	UV-OP50	N2	20°C
Bacteria-free (lower doses of metformin) lifespan 2
0 mM1	18.96	117	26			OP50		UV-OP50	N2	20°C
2 mM2	18.63	124	17	-1.74051	0.3899 1-2	OP50	2 mM Metformin	UV-OP50	N2	20°C
10 mM3	18.14	127	17	-4.32489	0.1534 1-3	OP50	10 mM Metformin	UV-OP50	N2	20°C
0 mM4	24.89	109	23	31.2764	<0.001 1-4		1 mM Carbenicillin	UV-OP50	N2	20°C
2 mM5	24.312	173	56	-2.32222	0.0727 4-5		1 mM Carb + 2 mM Metf	UV-OP50	N2	20°C
10 mM6	22.52	176	42	-9.5219	<0.001 4-6		1 mM Carb + 10 mM Metf	UV-OP50	N2	20°C
Combined bacteria-free (lower doses of metformin) lifespan
0 mM1	18.19	226	53			OP50		UV-OP50	N2	20°C
2 mM2	17.8	257	24	-2.14404	0.21661-2	OP50	2 mM Metformin	UV-OP50	N2	20°C
10 mM3	17.05	259	23	-6.26718	0.00051-3	OP50	10 mM Metformin	UV-OP50	N2	20°C
0 mM4	26.87	287	77	47.7185	<0.001 1-4		1 mM Carbenicillin	UV-OP50	N2	20°C
2 mM5	24.92	345	117	-7.25716	<0.001 4-5		1 mM Carb + 2 mM Metf	UV-OP50	N2	20°C
10 mM6	22.47	317	86	-16.3751	<0.001 4-6		1 mM Carb + 10 mM Metf	UV-OP50	N2	20°C
Carbenicillin-treated bacteria lifespan 1						note: transfer every 2 days to 2 day old OP50
0 mM 1	17.4	55	16					OP50	N2	20°C
0 mM + Carb 2	20.62	131	16	18.5057	<0.001 1-2	OP50	4 mM Carb	4mM Carb-OP50	N2	20°C
50 mM 3	26	55	13	49.42	<0.001 1-3	OP50	50 mM Metformin	OP50	N2	20°C
50 mM + Carb 4	30.5	120	28	75.3/17.3	<0.0011-4/0.00143-4	OP50	4 mM Carb + 50 mM Metf	4mM Carb-OP50	N2	20°C
Carbenicillin-treated bacteria lifespan 2						note: transfer every 2 days to 2 day old OP50
0 mM 1	19.74	84	1					OP50	N2	20°C
0 mM + Carb 2	23.86	169	8	20.8713	<0.001 1-2	OP50	4 mM Carb	4mM Carb-OP50	N2	20°C
50 mM 3	21.94	86	0	11.1449	<0.001 1-3	OP50	50 mM Metformin	OP50	N2	20°C
50 mM + Carb 4	27.91	141	38	41.39/27.2	<0.0011-4/<0.0013-4	OP50	4 mM Carb + 50 mM Metf	4mM Carb-OP50	N2	20°C
Combined carbenicillin-treated bacteria lifespans						note: transfer every 2 days to 2 day old OP50
0 mM 1	18.79	139	17					OP50	N2	20°C
0 mM + Carb 2	22.44	300	24	19.4252	<0.001 1-2	OP50	4 mM Carb	4mM Carb-OP50	N2	20°C
50 mM 3	23.57	141	13	25.4	<0.001 1-3	OP50	50 mM Metformin	OP50	N2	20°C
50 mM + Carb 4	29.15	261	57	55.1/23.7	<0.0011-4/<0.0013-4	OP50	4 mM Carb + 50 mM Metf	4mM Carb-OP50	N2	20°C
Bacillus subtilis lifespan 1
0 mM 1	17.5	75	20			OP50		OP50	N2	20°C
50 mM 2	19.96	109	4	14.0571	<0.001 1-2	OP50	50 mM Metformin	OP50	N2	20°C
0 mM 3	26.02	118	7	48.6857	<0.001 1-3	B. subtilis		B. subtilis	N2	20°C
50 mM 4	27.57	125	3	5.96	<0.001 3-4	B. subtilis	50 mM Metformin	B. subtilis	N2	20°C
Bacillus subtilis lifespan 2
0 mM 1	16.93	89	4			OP50		OP50	N2	20°C
50 mM 2	23.53	79	9	38.9841	<0.001 1-2	OP50	50 mM Metformin	OP50	N2	20°C
0 mM 3	27.43	137	24	62.0201	<0.001 1-3	B. subtilis		B. subtilis	N2	20°C
50 mM 4	30.75	153	3	12.1035	<0.001 3-4	B. subtilis	50 mM Metformin	B. subtilis	N2	20°C
Combined Bacillus subtilis lifespan
0 mM 1	17.19	164	24			OP50		OP50	N2	20°C
50 mM 2	21.51	188	13	25.1309	<0.001 1-2	OP50	50 mM Metformin	OP50	N2	20°C
0 mM 3	26.79	255	31	55.8464	<0.001 1-3	B. subtilis		B. subtilis	N2	20°C
50 mM 4	29.32	278	6	9.44382	<0.001 3-4	B. subtilis	50 mM Metformin	B. subtilis	N2	20°C
Pre-treated bacteria lifespan 1					Note: transfer every 2 days to 4 day old OP50
0 mM	20.69	83	6			OP50	120 µM Carbenicillin	OP50	N2	20°C
50 mM	27.62	84	13	33.4944	<0.001	treated-OP50	120 µM Carbenicillin	OP50	N2	20°C
Pre-treated bacteria lifespan 2					Note: transfer every 2 days to 4 day old OP50
0 mM	19.89	94	4			OP50	120 µM Carbenicillin	OP50	N2	20°C
50 mM	32.25	88	9	62.1418	<0.001	treated-OP50	120 µM Carbenicillin	OP50	N2	20°C
Pre-treated bacteria lifespan 3					Note: transfer every 2 days to 4 day old OP50
0 mM	23.37	41	8			OP50	120 µM Carbenicillin	OP50	N2	20°C
50 mM	27.52	49	25	17.7578	<0.001	treated-OP50	120 µM Carbenicillin	OP50	N2	20°C
Pre-treated bacteria lifespan 4					Note: transfer every 2 days to 4 day old OP50
0 mM	22.84	99	15			OP50	120 µM Carbenicillin	OP50	N2	20°C
50 mM	26.51	88	22	16.0683	<0.001	treated-OP50	120 µM Carbenicillin	OP50	N2	20°C
Combined pre-treated bacteria lifespans					Note: transfer every 2 days to 4 day old OP50
0 mM	21.47	317	33			OP50	120 µM Carbenicillin	OP50	N2	20°C
50 mM	28.62	309	69	33.3023	<0.001	treated-OP50	120 µM Carbenicillin	OP50	N2	20°C
Multi-Antibiotic resistant bacteria lifespan 1
0 mM1	17.38	135	17			OP50		OP50	N2	20°C
50 mM2	23.84	115	4	37.1692	<0.001 1-2	OP50	50 mM Metformin	OP50	N2	20°C
0 mM3	18.55	112	7	6.73188	0.0006 1-3	OP50-R26		OP50	N2	20°C
50 mM4	26.82	100	9	44.5822	<0.001 3-4	OP50-R26	50 mM Metformin	OP50	N2	20°C
Multi-Antibiotic resistant bacteria lifespan 2
0 mM1	17.53	105	17			OP50		OP50	N2	20°C
50 mM2	26.6	80	7	51.7399	<0.001 1-2	OP50	50 mM Metformin	OP50	N2	20°C
0 mM3	18.96	130	18	8.15744	0.0013 1-3	OP50-R26		OP50	N2	20°C
50 mM4	25.4	134	12	33.9662	<0.001 3-4	OP50-R26	50 mM Metformin	OP50	N2	20°C
Combined Multi-Antibiotic resistant bacteria lifespans
0 mM1	17.44	240	34			OP50		OP50	N2	20°C
50 mM2	24.97	198	11	43.1766	<0.001 1-2	OP50	50 mM Metformin	OP50	N2	20°C
0 mM3	18.77	242	25	7.62615	<0.001 1-3	OP50-R26		OP50	N2	20°C
50 mM4	26.02	234	21	38.6255	<0.001 3-4	OP50-R26	50 mM Metformin	OP50	N2	20°C
pH-dependent effect of metformin lifespans
0 mM1	18.22	138	23			OP50	pH=6	OP50	N2	20°C
50 mM2	24.4	107	13	33.9188	<0.001 1-2	OP50	pH=6 50 mM Metformin	OP50	N2	20°C
0 mM3	17.99	129	18	-1.26235	0.4874 1-3	OP50	pH=5.5	OP50	N2	20°C
50 mM4	16.09	113	8	-10.5614	0.8417 3-4	OP50	pH=5.5 50 mM Metformin	OP50	N2	20°C
0 mM5	16.88	138	20	-7.35456	0.0033 1-5	OP50	pH=5	OP50	N2	20°C
50 mM6	13.94	118	1	-17.4171	0.0268 5-6	OP50	pH=5 50 mM Metformin	OP50	N2	20°C
