# Supplementary material for: Metformin Retards Aging in C. elegans by Altering Microbial Folate and Methionine Metabolism
Source: Cell. 2013 Mar 28;153(1):228–39. doi: 10.1016/j.cell.2013.02.035 (PMC3898468; doi:10.1016/j.cell.2013.02.035)
Supplement: Table S3. Metformin Effects on Worm Lifespan Are Dependent on Bacterial Type, Related to Figure 3 [file mmc3.xlsx]

## Sheet: Sheet1
Table S3 - Metformin effects on worm lifespan are dependent on bacterial type, related to Figure 3
Group name	Mean	n Dead	Censored	% Increase	p (log rank) vs ctrl	Bacteria	Supplement	Animals	Strain	Temp
	lifespan					from L4		raised to L4	Genotype
	(days)
OP50 Lifespan 1
0 mM	16.99	140	14			OP50		OP50	N2	20°C
50 mM	22.61	128	2	33.08	<0.001	OP50	50 mM Metformin	OP50	N2	20°C
OP50 Lifespan 2
0 mM	18.07	117	4			OP50		OP50	N2	20°C
50 mM	24.77	111	5	32.46	<0.001	OP50	50 mM Metformin	OP50	N2	20°C
OP50 Lifespan 3
0 mM	17.86	106	5			OP50		OP50	N2	20°C
50 mM	24.06	97	2	34.71	<0.001	OP50	50 mM Metformin	OP50	N2	20°C
OP50 Lifespan 4
0 mM	17.48	102	19			OP50		OP50	N2	20°C
50 mM	21.93	111	7	25.4577	<0.001	OP50	50 mM Metformin	OP50	N2	20°C
OP50 Lifespan 5
0 mM	18.39	131	10			OP50		OP50	N2	20°C
50 mM	24.87	77	6	35.2365	<0.001	OP50	50 mM Metformin	OP50	N2	20°C
OP50 Lifespan 6
0 mM	17.52	73	11			OP50		OP50	N2	20°C
50 mM	24.69	74	10	40.92	<0.001	OP50	50 mM Metformin	OP50	N2	20°C
OP50 Lifespan 7
0 mM	16.28	53	6			OP50		OP50	N2	20°C
50 mM	17.56	62	3	7.86	0.127	OP50	50 mM Metformin	OP50	N2	20°C
OP50 Lifespan 8
0 mM	16.55	80	5			OP50		OP50	N2	20°C
50 mM	25.57	63	4	54.5	<0.001	OP50	50 mM Metformin	OP50	N2	20°C
Combined OP50
0 mM	17.5	802	74			OP50		OP50	N2	20°C
50 mM	23.35	726	39	33.4286	<0.001	OP50	50 mM Metformin	OP50	N2	20°C
BL21G bacteria lifespan 1 (in parallel with OP50 LS1)
0 mM	15.86	147	2			BL21G		BL21G	N2	20°C
50 mM	10.95	121	3	-30.96	<0.001	BL21G	50 mM Metformin	BL21G	N2	20°C
BL21G bacteria lifespan 2 (in parallel with OP50 LS4)
0 mM	15.52	126	0			BL21G		BL21G	N2	20°C
50 mM	11.07	120	3	-28.6727	<0.001	BL21G	50 mM Metformin	BL21G	N2	20°C
Combined BL21G bacterial lifespans
0 mM	15.71	273	2			BL21G		BL21G	N2	20°C
50 mM	11.01	241	6	-29.9173	<0.001	BL21G	50 mM Metformin	BL21G	N2	20°C
Metformin resistant strain - MR bacteria lifespan 1 (in parallel with OP50 LS6)
0 mM 1	24.56	47	15			OP50-MR		OP50	N2	20°C
50 mM 2	13.7	86	3	-44.21	<0.001 1-2	OP50-MR	50 mM Metformin	OP50	N2	20°C
100 mM 3	16.38	82	1	-33.31	<0.001 1-3	OP50-MR	100 mM Metformin	OP50	N2	20°C
Metformin resistant strain - MR bacteria lifespan 2 (in parallel with OP50 LS7)
0 mM 1	17.26	83	4			OP50-MR		OP50	N2	20°C
50 mM 2	16.15	99	1	-6.43	0.0167 1-2	OP50-MR	50 mM Metformin	OP50	N2	20°C
100 mM 3	16.16	93	3	-6.37	0.1504 1-3	OP50-MR	100 mM Metformin	OP50	N2	20°C
Metformin resistant strain - MR bacteria lifespan 3 (in parallel with OP50 LS8)
0 mM 1	22.71	76	16			OP50-MR		OP50	N2	20°C
50 mM 2	12.92	88	3	-21.93	<0.001 1-2	OP50-MR	50 mM Metformin	OP50	N2	20°C
100 mM 3	16.08	87	1	-2.84	<0.001 1-3	OP50-MR	100 mM Metformin	OP50	N2	20°C
Combined metformin resistant strain - MR lifespans
0 mM 1	21.09	206	35			OP50-MR		OP50	N2	20°C
50 mM 2	13.31	273	7	-36.89	<0.001 1-2	OP50-MR	50 mM Metformin	OP50	N2	20°C
100 mM 3	16.2	262	5	-23.19	<0.001 1-3	OP50-MR	100 mM Metformin	OP50	N2	20°C
HT115 bacteria lifespan 1 (in parallel with OP50 LS1)
0 mM	21.13	112	7			HT115(DE3)		HT115(DE3)	N2	20°C
50 mM	16.83	132	2	-20.35	<0.001	HT115(DE3)	50 mM Metformin	HT115(DE3)	N2	20°C
HT115 bacteria lifespan 2 (in parallel with OP50 LS5)
0 mM	22.51	114	40			HT115(DE3)		HT115(DE3)	N2	20°C
50 mM	19.31	146	3	-14.22	<0.001	HT115(DE3)	50 mM Metformin	HT115(DE3)	N2	20°C
Combined HT115 bacteria lifespans
0 mM	21.82	226	47			HT115(DE3)		HT115(DE3)	N2	20°C
50 mM	18.14	278	5	-16.87	<0.001	HT115(DE3)	50 mM Metformin	HT115(DE3)	N2	20°C
MG1655 bacteria lifespan (in parallel with OP50 LS1)
0 mM	20.41	125	24			MG1655		MG1655	N2	20°C
50 mM	16.3	146	1	-20.13	<0.001	MG1655	50 mM Metformin	MG1655	N2	20°C
Q-less respiration deficient - GD1 (Larsen et al., 2002) bacteria lifespan 1 (in parallel with OP50 LS1)
0 mM	29.73	106	6			GD1		GD1	N2	20°C
50 mM	35	97	4	17.7262	<0.001	GD1	50 mM Metformin	GD1	N2	20°C
Q-less respiration deficient - GD1 (Larsen et al., 2002) bacteria lifespan 2 (in parallel with OP50 LS5)
0 mM	25.63	47	23			GD1		GD1	N2	20°C
50 mM	31.97	40	8	24.7366	<0.001	GD1	50 mM Metformin	GD1	N2	20°C
Combined Q-less respiration deficient - GD1 (Larsen et al., 2002) bacteria lifespans
0 mM	28.41	153	29			GD1		GD1	N2	20°C
50 mM	34.05	137	12	19.8522	<0.001	GD1	50 mM Metformin	GD1	N2	20°C
CS180 bacteria (Maier et al., 2010) lifespan 1 (in parallel with OP50 LS2)
0 mM	20.19	110	23			CS180		CS180	N2	20°C
50 mM	31.28	127	14	54.93	<0.001	CS180	50 mM Metformin	CS180	N2	20°C
CS180 bacteria (Maier et al., 2010) lifespan 2 (in parallel with OP50 LS3)
0 mM	18.11	111	2			CS180		CS180	N2	20°C
50 mM	28.7	115	13	58.48	<0.001	CS180	50 mM Metformin	CS180	N2	20°C
Combined CS180 bacteria lifespan
0 mM	19.17	221	25			CS180		CS180	N2	20°C
50 mM	30.03	242	27	56.65	<0.001	CS180	50 mM Metformin	CS180	N2	20°C
CS2429 bacteria (Maier et al., 2010) lifespan 1 (in parallel with OP50 LS2)
0 mM	21.86	118	11			CS2429		CS2429	N2	20°C
50 mM	17.63	133	1	-19.35	<0.001	CS2429	50 mM Metformin	CS2429	N2	20°C
CS2429 bacteria (Maier et al., 2010) lifespan 2 (in parallel with OP50 LS3)
0 mM	22.52	80	11			CS2429		CS2429	N2	20°C
50 mM	19.9	109	7	-11.63	<0.001	CS2429	50 mM Metformin	CS2429	N2	20°C
Combined CS2429 bacteria lifespans
0 mM	22.12	198	22			CS2429		CS2429	N2	20°C
50 mM	18.68	241	8	-15.55	<0.001	CS2429	50 mM Metformin	CS2429	N2	20°C
HB101 bacteria lifespan 1 (in parallel with OP50 LS1)
0 mM	28.06	153	2			HB101		HB101	N2	20°C
50 mM	27.49	123	6	-2.03	0.5151	HB101	50 mM Metformin	HB101	N2	20°C
HB101 bacteria lifespan 2 (in parallel with OP50 LS4)
0 mM	24.17	96	4			HB101		HB101	N2	20°C
50 mM	25.38	89	8	5.00621	0.0472	HB101	50 mM Metformin	HB101	N2	20°C
HB101 bacteria lifespan 3 (in parallel with OP50 LS5)
0 mM	30.19	125	4			HB101		HB101	N2	20°C
50 mM	30.95	109	4	2.51739	0.0446	HB101	50 mM Metformin	HB101	N2	20°C
Combined HB101 bacteria lifespans
0 mM	27.77	374	10			HB101		HB101	N2	20°C
50 mM	28.08	321	18	1.11631	0.0222	HB101	50 mM Metformin	HB101	N2	20°C
