# Supplementary material for: Metformin Retards Aging in C. elegans by Altering Microbial Folate and Methionine Metabolism
Source: Cell. 2013 Mar 28;153(1):228–39. doi: 10.1016/j.cell.2013.02.035 (PMC3898468; doi:10.1016/j.cell.2013.02.035)
Supplement: Table S4. Metformin Impairs Bacterial Folate Metabolism to Extend Worm Lifespan, Related to Figure 4 [file mmc4.xlsx]

## Sheet: Sheet1
Table S4 - Metformin impairs bacterial folate metabolism to extend worm lifespan, related to Figure 4
Group name	Mean	n Dead	Censored	% Increase	p (log rank) vs ctrl	Bacteria	Supplement	Animals	Strain	Temp
	lifespan					from L4		raised to L4	Genotype
Synergistic effect of trimethoprim and metformin lifespan 1
0 1	17.52	73	11			OP50		OP50	N2	20°C
0.1 2	18.06	73	1	3.08219	0.41961-2	OP50	0.1 µg/ml TRI	OP50	N2	20°C
0.2 3	18.81	75	6	7.36301	0.00891-3	OP50	0.2 µg/ml TRI	OP50	N2	20°C
0.5 4	20.82	51	13	18.8356	<0.00011-4	OP50	0.5 µg/ml TRI	OP50	N2	20°C
1 5	19.64	24	6	12.1005	0.0037	OP50	1 µg/ml TRI	OP50	N2	20°C
0 6	24.69	74	10	40.9247	<0.00011-6	OP50	50 mM Metf	OP50	N2	20°C
0.1 7	24.07	69	6	-2.51/33.28	0.79216-7/<0.00012-7	OP50	0.1 µg/ml TRI + 50 mM Metf	OP50	N2	20°C
0.2 8	23.14	69	6	-6.28/23.02	0.60646-8/<0.00013-8	OP50	0.2 µg/ml TRI + 50 mM Metf	OP50	N2	20°C
0.5 9	24.66	57	2	-0.12/18.44	0.766-9/0.00024-9	OP50	0.5 µg/ml TRI + 50 mM Metf	OP50	N2	20°C
1 10	17.14	41	4	-30.58/-12.73	<0.00016-10/0.19525-10	OP50	1 µg/ml TRI + 50 mM Metf	OP50	N2	20°C
Synergistic effect of trimethoprim and metformin lifespan 2
0 1	16.55	80	5			OP50		OP50	N2	20°C
0.1 2	18.11	64	10	9.42598	0.00651-2	OP50	0.1 µg/ml TRI	OP50	N2	20°C
0.2 3	19.54	63	11	18.0665	<0.00011-3	OP50	0.2 µg/ml TRI	OP50	N2	20°C
0.5 4	21.11	41	17	27.5529	<0.00011-4	OP50	0.5 µg/ml TRI	OP50	N2	20°C
1 5	19.44	18	12	17.4622	0.00291-5	OP50	1 µg/ml TRI	OP50	N2	20°C
0 6	25.57	63	4	54.5015	<0.00011-6	OP50	50 mM Metf	OP50	N2	20°C
0.1 7	27.19	70	4	6.34/50.14	0.048426-7/<0.00012-7	OP50	0.1 µg/ml TRI + 50 mM Metf	OP50	N2	20°C
0.2 8	28.27	63	7	10.56/44.68	0.00486-8/<0.00013-8	OP50	0.2 µg/ml TRI + 50 mM Metf	OP50	N2	20°C
0.5 9	23.72	58	2	-7.24/12.36	0.10286-9/0.0014-9	OP50	0.5 µg/ml TRI + 50 mM Metf	OP50	N2	20°C
1 10	15.49	41	4	-39.42/-20.32	<0.00016-10/0.01645-10	OP50	1 µg/ml TRI + 50 mM Metf	OP50	N2	20°C
Synergistic effect of trimethoprim and metformin lifespan 3
0 1	18.9	68	22			OP50		OP50	N2	20°C
0.2 2	20.32	96	16	7.51323	0.00711-2	OP50	0.2 µg/ml TRI	OP50	N2	20°C
1 3	21.41	95	25	13.2804	<0.00011-3	OP50	1 µg/ml TRI	OP50	N2	20°C
0 4	23.77	71	8	25.7672	<0.00011-4	OP50	50 mM Metf	OP50	N2	20°C
0.2 5	26.62	100	11	11.99/31	0.00794-5/<0.00012-5	OP50	0.2 µg/ml TRI + 50 mM Metf	OP50	N2	20°C
1 6	20.33	81	18	-14.47/-5.04	0.00374-6/0.97423-6	OP50	1 µg/ml TRI + 50 mM Metf	OP50	N2	20°C
Synergistic effect of trimethoprim and metformin lifespan 4
0 1	18.13	107	10			OP50		OP50	N2	20°C
0.2 2	22.49	87	11	24.0485	<0.00011-2	OP50	0.2 µg/ml TRI	OP50	N2	20°C
0.5 3	25.38	95	4	39.989	<0.00011-3	OP50	0.5 µg/ml TRI	OP50	N2	20°C
1 4	28.42	90	2	56.7568	<0.00011-4	OP50	1 µg/ml TRI	OP50	N2	20°C
0 5	25.22	96	11	39.1065	<0.00011-5	OP50	50 mM Metf	OP50	N2	20°C
0.2 6	29.29	112	5	16.14/30.24	<0.00015-6/<0.00012-6	OP50	0.2 µg/ml TRI + 50 mM Metf	OP50	N2	20°C
0.5 7	24.72	90	0	-1.98/-2.6	0.63195-7/0.90553-7	OP50	0.5 µg/ml TRI + 50 mM Metf	OP50	N2	20°C
1 8	22.93	69	7	-9.08/-19.32	0.00465-8/<0.00014-8	OP50	1 µg/ml TRI + 50 mM Metf	OP50	N2	20°C
Synergistic effect of trimethoprim and metformin lifespan 5
0 1	18.44	30	1			OP50		OP50	N2	20°C
0.2 2	21.27	115	3	15.3471	<0.00011-2	OP50	0.2 µg/ml TRI	OP50	N2	20°C
0.5 3	23.35	96	6	26.6269	<0.00011-3	OP50	0.5 µg/ml TRI	OP50	N2	20°C
1 4	27.2	60	10	47.5054	<0.00011-4	OP50	1 µg/ml TRI	OP50	N2	20°C
0 5	26.21	104	21	42.1367	<0.00011-5	OP50	50 mM Metf	OP50	N2	20°C
0.2 6	28	99	3	6.83/31.64	<0.16955-6/<0.00012-6	OP50	0.2 µg/ml TRI + 50 mM Metf	OP50	N2	20°C
0.5 7	26.62	82	6	1.56/14	0.13285-7/0.00123-7	OP50	0.5 µg/ml TRI + 50 mM Metf	OP50	N2	20°C
1 8	21.98	85	3	-16.14/-19.19	<0.00015-8/<0.00014-8	OP50	1 µg/ml TRI + 50 mM Metf	OP50	N2	20°C
Combined synergistic effect of trimethoprim and metformin lifespans
0 1	17.86	358	49			OP50		OP50	N2	20°C
0.1 2	18.09	137	11	1.28779	0.6657 1-2	OP50	0.1 µg/ml TRI	OP50	N2	20°C
0.2 3	20.66	436	47	15.6775	<0.0001 1-3	OP50	0.2 µg/ml TRI	OP50	N2	20°C
0.5 4	23.25	283	40	30.1792	<0.0001 1-4	OP50	0.5 µg/ml TRI	OP50	N2	20°C
1 5	24.66	287	55	38.0739	<0.0001 1-5	OP50	1 µg/ml TRI	OP50	N2	20°C
0 6	25.18	408	54	40.9854	<0.0001 1-6	OP50	50 mM Metf	OP50	N2	20°C
0.1 7	25.63	139	10	1.79/41.68	0.33526-7/<0.00012-7	OP50	0.1 µg/ml TRI + 50 mM Metf	OP50	N2	20°C
0.2 8	27.27	443	32	8.30/31.99	<0.00016-8/<0.00013-8	OP50	0.2 µg/ml TRI + 50 mM Metf	OP50	N2	20°C
0.5 9	24.77	287	10	-1.63/6.54	0.17896-9/<0.00014-9	OP50	0.5 µg/ml TRI + 50 mM Metf	OP50	N2	20°C
1 10	20.29	317	56	-19.42/-17.72	<0.00016-10/<0.00015-10	OP50	1 µg/ml TRI + 50 mM Metf	OP50	N2	20°C
Trimethoprim resistant bacteria lifespan
0 mM1	17.38	135	17			OP50		OP50	N2	20°C
50 mM2	23.84	115	4	37.1692	<0.0011-2	OP50	50 mM Metformin	OP50	N2	20°C
1 µg/ml3	29.34	100	11	68.8147	<0.0011-3	OP50	1 µg/ml TRI	OP50	N2	20°C
0 mM4	17.65	134	18	1.55351	0.32671-4	OP50-TmpR		OP50	N2	20°C
50 mM5	23.38	123	2	32.46/-1.93	<0.0014-5/0.65822-5	OP50-TmpR	50 mM Metformin	OP50	N2	20°C
1 µg/ml6	16.93	136	10	-4.08/-42.3	0.00834-6/<0.00013-6	OP50-TmpR	1 µg/ml TRI	OP50	N2	20°C
