# Supplementary material for: Metformin Retards Aging in C. elegans by Altering Microbial Folate and Methionine Metabolism
Source: Cell. 2013 Mar 28;153(1):228–39. doi: 10.1016/j.cell.2013.02.035 (PMC3898468; doi:10.1016/j.cell.2013.02.035)
Supplement: Table S5. Metformin Restricts Bacterial Methionine to Extend Worm Lifespan, Related to Figure 5 [file mmc5.xlsx]

## Sheet: Sheet1
Table S5 - Metformin restricts bacterial methionine to extend worm lifespan, related to Figure 5
Group name	Mean	n Dead	Censored	% Increase	p (log rank) vs ctrl	Bacteria	Supplement	Animals	Strain	Temp
	lifespan					from L4		raised to L4	Genotype
Methionine mutants lifespan 1
0 mM1	17.56	89	19			OP50		OP50	N2	20°C
50 mM2	23.11	96	0	31.6059	<0.0011-2	OP50	50 mM Metformin	OP50	N2	20°C
0 mM3	18.01	164	29	2.56264	0.19511-3	OP50		OP50	metr-1(ok521)	20°C
50 mM4	27.71	105	78	53.86/19.91	<0.00011-4/<0.00012-4	OP50	50 mM Metformin	OP50	metr-1(ok521)	20°C
0 mM5	22.66	151	59	29.04/-1.95	<0.0011-5/0.56682-5	OP50		OP50	sams-1(ok3033)	20°C
50 mM6	16.52	100	70	27.10/-28.52	<0.00015-6/<0.00012-6	OP50	50 mM Metformin	OP50	sams-1(ok3033)	20°C
Methionine mutants lifespan 2
0 mM1	17.94	128	32			OP50		OP50	N2	20°C
50 mM2	23.76	102	1	32.4415	<0.0011-2	OP50	50 mM Metformin	OP50	N2	20°C
0 mM3	17.34	120	40	-3.34448	0.16561-3	OP50		OP50	metr-1(ok521)	20°C
50 mM4	32.05	95	3	84.83/34.89	<0.00011-4/<0.00012-4	OP50	50 mM Metformin	OP50	metr-1(ok521)	20°C
0 mM5	25.42	74	29	41.69/6.99	<0.001/0.12732-5	OP50		OP50	sams-1(ok3033)	20°C
50 mM6	14.76	67	23	-41.94/-37.9	<0.00015-6/<0.00012-6	OP50	50 mM Metformin	OP50	sams-1(ok3033)	20°C
Methionine mutants lifespan 3
0 mM1	18.38	137	15			OP50		OP50	N2	20°C
50 mM2	22.95	100	2	24.864	<0.0011-2	OP50	50 mM Metformin	OP50	N2	20°C
0 mM3	18.41	132	23	0.163221	0.95141-3	OP50		OP50	metr-1(ok521)	20°C
50 mM4	31.23	93	6	69.94/36.08	<0.00011-4/<0.00012-4	OP50	50 mM Metformin	OP50	metr-1(ok521)	20°C
0 mM5	25.13	121	29	36.72/9.50	<0.001/0.01742-5	OP50		OP50	sams-1(ok3033)	20°C
50 mM6	12.87	104	12	-48.79/-43.9	<0.00015-6/<0.00012-6	OP50	50 mM Metformin	OP50	sams-1(ok3033)	20°C
Combined methionine mutants lifespans
0 mM1	17.93	433	67			OP50		OP50	N2	20°C
50 mM2	23.22	339	12	29.5036	<0.0011-2	OP50	50 mM Metformin	OP50	N2	20°C
0 mM3	17.94	414	84	0.0557724	0.85751-3	OP50		OP50	metr-1(ok521)	20°C
50 mM4	29.99	312	35	67.17/29.16	<0.00011-4/<0.00012-4	OP50	50 mM Metformin	OP50	metr-1(ok521)	20°C
0 mM5	24.24	312	89	35.19/4.39	<0.001/0.03222-5	OP50		OP50	sams-1(ok3033)	20°C
50 mM6	14.97	313	39	-38.24/-35.5	<0.00015-6/<0.00012-6	OP50	50 mM Metformin	OP50	sams-1(ok3033)	20°C
