# Supplementary material for: Metformin Retards Aging in C. elegans by Altering Microbial Folate and Methionine Metabolism
Source: Cell. 2013 Mar 28;153(1):228–39. doi: 10.1016/j.cell.2013.02.035 (PMC3898468; doi:10.1016/j.cell.2013.02.035)
Supplement: Table S6. Metformin Effects on Worm Lifespan Require AMPK and SKN-1, Related to Figure 6 [file mmc6.xlsx]

## Sheet: Sheet1
Table S6 - Metformin effects on worm lifespan require AMPK and SKN-1, related to Figure 6
Group name	Mean	n Dead	Censored	% Increase	p (log rank) vs ctrl	Bacteria	Supplement	Animals	Strain	Temp
	lifespan					from L4		raised to L4	Genotype
	(days)
AMPK metformin lifespan 1
0 mM 1	22.33	73	3			OP50		OP50	N2	20°C
50 mM 2	27.26	74	1	22.08	<0.00011-2	OP50	50 mM Metformin	OP50	N2	20°C
0 mM 3	15.98	72	48	-28.4371	<0.00011-3	OP50		OP50	aak-2(ok524)	20°C
50 mM 4	15.39	121	3	-3.69	0.418 3-4	OP50	50 mM Metformin	OP50	aak-2(ok524)	20°C
AMPK metformin lifespan 2
0mM	17.31	91	9			OP50		OP50
50mM	18.47	124	4	6.7	0.02	OP50	50 mM Metformin	OP50	aak-2(ok524)	20°C
Combined AMKP metformin lifespans
0 mM 1	22.33	73	3			OP50		OP50	N2	20°C
50 mM 2	27.26	74	1	22.08	<0.00011-2	OP50	50 mM Metformin	OP50	N2	20°C
0 mM 3	16.73	163	57		<0.00011-3	OP50		OP50	aak-2(ok524)	20°C
50 mM 4	17.1	245	7	2.21	0.2233-4	OP50	50 mM Metformin	OP50	aak-2(ok524)	20°C
AMPK metformin (lower doses) lifespan 1
0 mM1	18.16	132	23			OP50		OP50	N2	20°C
2 mM2	17.87	103	17	-1.59692	0.4842	OP50	2 mM Metformin	OP50	N2	20°C
10 mM3	16.95	107	12	-6.663	0.00061-3	OP50	10 mM Metformin	OP50	N2	20°C
0 mM4	16.66	134	27	-8.25991	<0.0011-4	OP50		OP50	aak-2(ok524)	20°C
2 mM5	16.07	116	21	-3.54142	0.02494-5	OP50	2 mM Metformin	OP50	aak-2(ok524)	20°C
10 mM6	14.95	130	8	-10.2641	<0.0014-6	OP50	10 mM Metformin	OP50	aak-2(ok524)	20°C
AMPK metformin (lower doses) lifespan 2
0 mM1	17.33	124	42			OP50		OP50	N2	20°C
2 mM2	17.21	107	15	-0.692441	0.7784	OP50	2 mM Metformin	OP50	N2	20°C
10 mM3	15.11	113	9	-12.8102	<0.001 1-3	OP50	10 mM Metformin	OP50	N2	20°C
0 mM4	15.66	147	17	-9.63647	<0.001 1-4	OP50		OP50	aak-2(ok524)	20°C
2 mM5	14.89	121	5	-4.91699	0.0024-5	OP50	2 mM Metformin	OP50	aak-2(ok524)	20°C
10 mM6	14.33	119	5	-8.49298	<0.001 4-6	OP50	10 mM Metformin	OP50	aak-2(ok524)	20°C
AMPK metformin (lower doses) lifespan 3
0 mM1	16.03	115	26			OP50		OP50	N2	20°C
2 mM2	16.07	120	20	0.249532	0.97	OP50	2 mM Metformin	OP50	N2	20°C
10 mM3	16.22	135	16	1.18528	0.66541-3	OP50	10 mM Metformin	OP50	N2	20°C
0 mM4	15.16	125	16	-5.42732	0.0008 1-4	OP50		OP50	aak-2(ok524)	20°C
2 mM5	14.49	147	7	-4.41953	0.00264-5	OP50	2 mM Metformin	OP50	aak-2(ok524)	20°C
10 mM6	14.09	144	3	-7.05805	<0.001 4-6	OP50	10 mM Metformin	OP50	aak-2(ok524)	20°C
Combined AMPK metformin (lower doses) lifespans
0 mM1	17.23	371	91			OP50		OP50	N2	20°C
2 mM2	17	330	53	-1.33488	0.3029	OP50	2 mM Metformin	OP50	N2	20°C
10 mM3	16.08	356	37	-6.67441	<0.001 1-3	OP50	10 mM Metformin	OP50	N2	20°C
0 mM4	15.84	406	60	-8.06732	<0.001 1-4	OP50		OP50	aak-2(ok524)	20°C
2 mM5	15.1	384	33	-4.67172	<0.001 4-5	OP50	2 mM Metformin	OP50	aak-2(ok524)	20°C
10 mM6	14.45	393	16	-8.77525	<0.001 4-6	OP50	10 mM Metformin	OP50	aak-2(ok524)	20°C
Phenformin and AMPK mutants lifespan 1
0 mM 1	20.45	83	16			OP50		OP50	N2	20°C
4.5 mM 2	22.52	99	14	10.12	0.0031-2	OP50	4.5 mM Metformin	OP50	N2	20°C
0 mM 3	16.61	92	13		<0.00011-3	OP50		OP50	aak-2(ok524)	20°C
4.5 mM 4	14.51	118	3	-12.64	<0.00013-4	OP50	4.5 mM Metformin	OP50	aak-2(ok524)	20°C
Phenformin and AMPK mutants lifespan 2
0 mM	15.98	72	48			OP50		OP50	aak-2(ok524)	20°C
4.5 mM	13.15	127	3	-17.71	<0.0001	OP50	4.5 mM Metformin	OP50	aak-2(ok524)	20°C
Combined phenformin and AMPK mutants lifepans
0 mM 1	20.45	83	16			OP50		OP50	N2	20°C
4.5 mM 2	22.52	99	14	10.12	0.0031-2	OP50	4.5 mM Metformin	OP50	N2	20°C
0 mM 3	16.34	164	61		<0.00011-3	OP50		OP50	aak-2(ok524)	20°C
4.5 mM 4	13.81	245	6	-15.48	<0.00013-4	OP50	4.5 mM Metformin	OP50	aak-2(ok524)	20°C
skn-1 metformin/phenformin lifespan 1
0 mM 1	21.6	64	11			OP50		OP50	N2	20°C
50 mM 2	25.83	73	1	19.58	<0.00011-2	OP50	50 mM Metformin	OP50	N2	20°C
4.5 mM 3	26.04	71	15	20.56	<0.00011-3	OP50	4.5 mM Phenformin	OP50	N2	20°C
0 mM 4	19.65	65	23	-9.02778	0.0007 1-4	OP50		OP50	skn-1(zu135)	20°C
50 mM 5	15.94	76	0	-18.88	<0.00014-5	OP50	50 mM Metformin	OP50	skn-1(zu135)	20°C
4.5 mM 6	18.21	66	1	-7.33	0.05814-6	OP50	4.5 mM Phenformin	OP50	skn-1(zu135)	20°C
skn-1 metformin/phenformin lifespan 2
0 mM 1	22.72	59	4			OP50		OP50	skn-1(zu135)	20°C
50 mM 2	20.18	56	4	-11.18	0.1361-2	OP50	50 mM Metformin	OP50	skn-1(zu135)	20°C
4.5 mM 3	23.37	57	8	2.86	0.2531-3	OP50	4.5 mM Phenformin	OP50	skn-1(zu135)	20°C
skn-1 metformin/phenformin lifespan 3
0 mM 1	16.4	41	13			OP50		OP50	skn-1(zu135)	20°C
50 mM 2	14.67	50	9	-10.55	0.01261-2	OP50	50 mM Metformin	OP50	skn-1(zu135)	20°C
4.5 mM 3	15.73	46	0	-4.09	0.38061-3	OP50	4.5 mM Phenformin	OP50	skn-1(zu135)	20°C
Combined skn-1 metformin/phenformin lifespans
0 mM 1	21.6	64	11			OP50		OP50	N2	20°C
50 mM 2	25.83	73	1	19.58	<0.00011-2	OP50	50 mM Metformin	OP50	N2	20°C
4.5 mM 3	26.04	71	15	20.56	<0.00011-3	OP50	4.5 mM Phenformin	OP50	N2	20°C
0 mM 4	19.93	165	40	-7.73148	0.03771-4	OP50		OP50	skn-1(zu135)	20°C
50 mM 5	16.91	182	13	-15.53	<0.00014-5	OP50	50 mM Metformin	OP50	skn-1(zu135)	20°C
4.5 mM 6	19.29	169	9	-3.21	0.52064-6	OP50	4.5 mM Phenformin	OP50	skn-1(zu135)	20°C
Pre-treated bacteria and AMPK lifespan 1
0 mM 1	20.69	83	6			OP50	120 µM Carbenecillin	OP50	N2	20°C
50 mM 2	27.62	84	13	33.4944	<0.00011-2	treated-OP50	120 µM Carbenecillin	OP50	N2	20°C
0 mM 3	18.9	96	5	-8.65152	0.00021-3	OP50	120 µM Carbenecillin	OP50	aak-2(ok524)	20°C
50 mM 4	23.23	96	5	22.9101	<0.00013-4	treated-OP50	120 µM Carbenecillin	OP50	aak-2(ok524)	20°C
Pre-treated bacteria and AMPK lifespan 2
0 mM 1	19.89	94	4			OP50	120 µM Carbenecillin	OP50	N2	20°C
50 mM 2	32.25	88	9	62.1418	<0.00011-2	treated-OP50	120 µM Carbenecillin	OP50	N2	20°C
0 mM 3	17.91	100	3	-9.95475	<0.00011-3	OP50	120 µM Carbenecillin	OP50	aak-2(ok524)	20°C
50 mM 4	24.17	76	4	34.9525	<0.00013-4	treated-OP50	120 µM Carbenecillin	OP50	aak-2(ok524)	20°C
Combined Pre-treated bacteria and AMPK lifespans
0 mM 1	20.27	177	10			OP50	120 µM Carbenecillin	OP50	N2	20°C
50 mM 2	30.01	172	22	48.0513	<0.00011-2	treated-OP50	120 µM Carbenecillin	OP50	N2	20°C
0 mM 3	18.39	196	8	-9.27479	<0.00011-3	OP50	120 µM Carbenecillin	OP50	aak-2(ok524)	20°C
50 mM 4	23.66	172	9	28.6569	<0.00013-4	treated-OP50	120 µM Carbenecillin	OP50	aak-2(ok524)	20°C
aroD folate deficient bacteria and AMPK lifespan 1
control 1	14.48	54	7			HT115(DE3)		HT115(DE3)	N2	25°C
mutant 2	20.57	53	7	42.1	<0.00011-2	aroD		HT115(DE3)	N2	25°C
control 3	12.47	92	10	-13.8812	0.00271-3	HT115(DE3)		HT115(DE3)	aak-2(ok524)	25°C
mutant 4	16.68	95	8	33.8	<0.00013-4	aroD		HT115(DE3)	aak-2(ok524)	25°C
aroD folate deficient bacteria and AMPK lifespan 2
control 1	15.51	91	5			HT115(DE3)		HT115(DE3)	N2	25°C
mutant 2	19.75	114	12	27.3372	<0.0011-2	aroD		HT115(DE3)	N2	25°C
control 3	14.97	122	4	-3.48162	0.14981-3	HT115(DE3)		HT115(DE3)	aak-2(ok524)	25°C
mutant 4	17.69	104	22	18.1697	<0.00013-4	aroD		HT115(DE3)	aak-2(ok524)	25°C
Combined aroD folate deficient bacteria and AMPK lifespans
control 1	15.18	144	12			HT115(DE3)		HT115(DE3)	N2	25°C
mutant 2	20.056	168	19	32.1212	<0.00011-2	aroD		HT115(DE3)	N2	25°C
control 3	13.89	214	14	-8.49802	0.00061-3	HT115(DE3)		HT115(DE3)	aak-2(ok524)	25°C
mutant 4	17.24	199	30	24.1181	<0.00013-4	aroD		HT115(DE3)	aak-2(ok524)	25°C
Trimethoprim (TRI) and AMPK lifespan 1
0 mM 1	16.64	143	20			OP50		OP50	N2	20°C
1 µg/ml 2	27.056	77	5	62.5962	<0.00011-2	OP50	1 µg/ml TRI	OP50	N2	20°C
0 mM 3	15.1	174	15	-9.25481	<0.00011-3	OP50		OP50	aak-2(ok524)	20°C
1 µg/ml 4	20.77	88	14	37.5497	<0.00013-4	OP50	1 µg/ml TRI	OP50	aak-2(ok524)	20°C
Trimethoprim (TRI) and AMPK lifespan 2
0 mM 1	17.41	117	25			OP50		OP50	N2	20°C
1 µg/ml 2	25.45	113	4	46.1804	<0.00011-2	OP50	1 µg/ml TRI	OP50	N2	20°C
0 mM 3	15.77	147	4	-9.41987	<0.00011-3	OP50		OP50	aak-2(ok524)	20°C
1 µg/ml 4	19.89	105	15	26.1256	<0.00013-4	OP50	1 µg/ml TRI	OP50	aak-2(ok524)	20°C
Combined trimethoprim (TRI) and AMPK lifespans
0 mM 1	16.98	321	19			OP50		OP50	N2	20°C
1 µg/ml 2	26.1	193	29	53.7102	<0.00011-2	OP50C	1 µg/ml TRI	OP50	N2	20°C
0 mM 3	15.4	260	45	-9.30506	<0.00011-3	OP50		OP50	aak-2(ok524)	20°C
1 µg/ml 4	20.23	190	9	31.3636	<0.00013-4	OP50C	1 µg/ml TRI	OP50	aak-2(ok524)	20°C
Pre-treated bacteria and skn-1 lifespan 1
0 mM 1	23.36	41	8			OP50	120 µM Carbenecillin	OP50	N2	20°C
50 mM 2	27.52	49	25	17.8082	<0.00011-2	treated-OP50	120 µM Carbenecillin	OP50	N2	20°C
0 mM 3	28.66	120	1	22.6884	<0.00011-3	OP50	120 µM Carbenecillin	OP50	skn-1(zu135)	20°C
50 mM 4	34.82	102	6	21.4934	<0.00013-4	treated-OP50	120 µM Carbenecillin	OP50	skn-1(zu135)	20°C
Pre-treated bacteria and skn-1 lifespan 2
0 mM 1	22.84	99	15			OP50	120 µM Carbenecillin	OP50	N2	20°C
50 mM 2	26.51	88	22	16.0683	<0.00011-2	treated-OP50	120 µM Carbenecillin	OP50	N2	20°C
0 mM 3	24.41	116	3	6.87391	<0.00011-3	OP50	120 µM Carbenecillin	OP50	skn-1(zu135)	20°C
50 mM 4	29.03	95	10	18.9267	<0.00013-4	treated-OP50	120 µM Carbenecillin	OP50	skn-1(zu135)	20°C
Combined pre-treated bacteria and skn-1 lifespans
0 mM 1	22.99	140	23			OP50	120 µM Carbenecillin	OP50	N2	20°C
50 mM 2	26.88	137	47	16.9204	<0.00011-2	treated-OP50	120 µM Carbenecillin	OP50	N2	20°C
0 mM 3	26.57	236	4	15.572	<0.00011-3	OP50	120 µM Carbenecillin	OP50	skn-1(zu135)	20°C
50 mM 4	32.03	197	16	20.5495	<0.00013-4	treated-OP50	120 µM Carbenecillin	OP50	skn-1(zu135)	20°C
AMPK and sams-1 RNAi lifespan
HT115 1	17.37	98	2			HT115(DE3)	120 µM Carb + IPTG	HT115(DE3)	N2	20°C
sams-1 RNAi 2	19.03	95	2	9.55671	<0.00011-2	sams-1	120 µM Carb + IPTG	HT115(DE3)	N2	20°C
HT115 3	15.93	96	1	-8.29016	<0.00011-3	HT115(DE3)	120 µM Carb + IPTG	HT115(DE3)	aak-2(ok524)	20°C
sams-1 RNAi 4	16	98	0	0.439422	0.30643-4	sams-1	120 µM Carb + IPTG	HT115(DE3)	aak-2(ok524)	20°C
