# Supplementary material for: Metformin Retards Aging in C. elegans by Altering Microbial Folate and Methionine Metabolism
Source: Cell. 2013 Mar 28;153(1):228–39. doi: 10.1016/j.cell.2013.02.035 (PMC3898468; doi:10.1016/j.cell.2013.02.035)
Supplement: Table S7. Metformin Effects on Worm Lifespan Are Abolished by Glucose Supplementation, Related to Figure 7 [file mmc7.xlsx]

## Sheet: Sheet1
Table S7 - Metformin effect on worm lifespan are abolished by glucose supplementation, related to Figure 7
Group name	Mean	n Dead	Censored	% Increase	p (log rank) vs ctrl	Bacteria	Supplement	Animals	Strain	Temp
	lifespan					from L4		raised to L4	Genotype
	(days)
Glucose lifespan 1
0 mM 1	17.23	130	31			OP50		OP50	N2	20°C
50 mM 2	25.92	96	9	50.4353	<0.0011-2	OP50	50 mM Metformin	OP50	N2	20°C
0 mM 3	15.29	158	11	-11.2594	<0.0011-3	OP50	0.25% D-glucose	OP50	N2	20°C
50 mM 4	11.43	86	25	-25.2453	<0.0013-4	OP50	50 mM Metf + 0.25% Gluc	OP50	N2	20°C
0 mM 5	14.07	153	8	-18.3401	<0.0011-5	OP50	1% D-glucose	OP50	N2	20°C
50 mM 6	11.71	92	16	-16.7733	<0.0015-6	OP50	50 mM Metf + 1% Gluc	OP50	N2	20°C
Glucose lifespan 2
0 mM 1	21.07	122	1			OP50		OP50	N2	20°C
50 mM 2	30.71	94	10	45.7523	<0.0011-2	OP50	50 mM Metformin	OP50	N2	20°C
0 mM 3	18.93	114	4	-10.1566	<0.0011-3	OP50	0.25% D-glucose	OP50	N2	20°C
50 mM 4	15.28	103	2	-19.2816	<0.0013-4	OP50	50 mM Metf + 0.25% Gluc	OP50	N2	20°C
0 mM 5	18.47	113	2	-12.3398	<0.0011-5	OP50	1% D-glucose	OP50	N2	20°C
50 mM 6	16.3	108	6	-11.7488	<0.0015-6	OP50	50 mM Metf + 1% Gluc	OP50	N2	20°C
Combined glucose lifespans
0 mM 1	19.09	252	32			OP50		OP50	N2	20°C
50 mM 2	28.3	190	19	48.2452	<0.0011-2	OP50	50 mM Metformin	OP50	N2	20°C
0 mM 3	16.82	272	15	-11.891	<0.0011-3	OP50	0.25% D-glucose	OP50	N2	20°C
50 mM 4	13.51	189	27	-19.679	<0.0013-4	OP50	50 mM Metf + 0.25% Gluc	OP50	N2	20°C
0 mM 5	15.95	266	10	-16.4484	<0.0011-5	OP50	1% D-glucose	OP50	N2	20°C
50 mM 6	14.22	200	22	-10.8464	<0.0015-6	OP50	50 mM Metf + 1% Gluc	OP50	N2	20°C
